# Supplementary material for: Recent Progress of Protein Tertiary Structure Prediction
Source: Molecules. 2024 Feb 13;29(4):832. doi: 10.3390/molecules29040832 (PMC10893003; doi:10.3390/molecules29040832)
Supplement: Supplementary file 1 [file molecules-29-00832-s001.zip]

Archive with 1 entries (1 files):
- molecules-2826068-supplementary.pdf
